# Supplementary material for: A Loop That Matters—An Unusual Case of Bow Hunter’s Syndrome
Source: Brain Sci. 2022 May 17;12(5):657. doi: 10.3390/brainsci12050657 (PMC9139719; doi:10.3390/brainsci12050657)
Supplement: Supplementary file 1 [file brainsci-12-00657-s001.zip]

Archive with 1 entries (1 files):
- brainsci-1729335-supplementary.pdf
